# Supplementary material for: Coupled Rotary Motion in Molecular Motors
Source: J Am Chem Soc. 2024 Feb 13;146(8):5634–42. doi: 10.1021/jacs.3c14430 (PMC10910502; doi:10.1021/jacs.3c14430)
Supplement: Supplementary file 2 — ja3c14430_si_002.zip [file ja3c14430_si_002.zip]

Archive with 18 entries (18 files):
- EmEm.xyz
- EmZm.xyz
- EmZs.xyz
- EsEm.xyz
- EsEs.xyz
- EsZm.xyz
- EsZs.xyz
- TS1.xyz
- TS2.xyz
- TS3.xyz
- TS4.xyz
- TS5.xyz
- TS6.xyz
- TS7.xyz
- TS8.xyz
- ZmZm.xyz
- ZmZs.xyz
- ZsZs.xyz
