# Supplementary material for: Coupled Rotary Motion in Molecular Motors
Source: J Am Chem Soc. 2024 Feb 13;146(8):5634–42. doi: 10.1021/jacs.3c14430 (PMC10910502; doi:10.1021/jacs.3c14430)
Supplement: Supplementary file 2 — ja3c14430_si_002.zip [file ja3c14430_si_002.zip › EmEm.xyz]

60
C30N2H25O2F
C       -1,229998000      4,126462000      0,543495000
C        0,146071000      4,309631000      0,562031000
C        1,046440000      3,241833000      0,503130000
C        0,487375000      1,959869000      0,330138000
C       -0,938879000      1,770139000      0,310260000
C       -1,817928000      2,860577000      0,464409000
C        1,137263000      0,679009000      0,443486000
C        0,064581000     -0,366113000      0,779968000
C       -1,234081000      0,363411000      0,408929000
C       -2,411879000     -0,282453000      0,140580000
C        2,450360000      0,364889000      0,212284000
C       -2,939634000     -1,541570000      0,638875000
C       -4,137339000     -1,802158000     -0,064580000
N       -4,350345000     -0,801501000     -1,005041000
C       -3,357545000      0,159480000     -0,938771000
C        3,275505000      1,039821000     -0,844858000
N        4,487082000      0,373272000     -0,878155000
C        4,518368000     -0,648367000      0,063235000
C        3,275368000     -0,712153000      0,732640000
C       -2,590841000     -2,373331000      1,703336000
C       -3,391339000     -3,477312000      1,996280000
C       -4,545798000     -3,738690000      1,256566000
C       -4,945096000     -2,891774000      0,219009000
C        5,575884000     -1,487726000      0,374487000
C        5,384369000     -2,411705000      1,405473000
C        4,181487000     -2,464292000      2,111732000
C        3,127443000     -1,608709000      1,791489000
C        5,554410000      0,660852000     -1,817011000
C       -5,433011000     -0,793521000     -1,970270000
O       -3,245662000      1,096085000     -1,724076000
O        2,942054000      1,914263000     -1,639010000
C       -3,296364000      2,754458000      0,671405000
C        2,495300000      3,525637000      0,748276000
C        0,249261000     -1,670668000      0,032103000
H       -1,875851000      4,992630000      0,666382000
H        0,539693000      5,314026000      0,698672000
H       -1,709046000     -2,168849000      2,301094000
H       -3,115300000     -4,135914000      2,814102000
H       -5,156250000     -4,604071000      1,498326000
H       -5,859123000     -3,079022000     -0,335739000
H        6,522033000     -1,426867000     -0,154103000
H        6,193554000     -3,086620000      1,669442000
H        4,065260000     -3,173800000      2,925300000
H        2,206159000     -1,643873000      2,362970000
H        5,768629000     -0,218015000     -2,435980000
H        5,231715000      1,483496000     -2,457617000
H        6,467027000      0,952835000     -1,284611000
H       -6,402515000     -0,768471000     -1,459565000
H       -5,328738000      0,098558000     -2,590541000
H       -5,388324000     -1,684805000     -2,606818000
H       -3,571663000      1,804453000      1,141343000
H       -3,834774000      2,804562000     -0,280628000
H       -3,639044000      3,577086000      1,305239000
H        2,595088000      4,414554000      1,377245000
H        2,993719000      2,683572000      1,240237000
H        3,029212000      3,704240000     -0,190814000
H       -0,556764000     -2,369767000      0,252219000
H        1,201579000     -2,136683000      0,282147000
H        0,239301000     -1,458457000     -1,041308000
F        0,076419000     -0,614843000      2,188542000
