# Supplementary material for: Coupled Rotary Motion in Molecular Motors
Source: J Am Chem Soc. 2024 Feb 13;146(8):5634–42. doi: 10.1021/jacs.3c14430 (PMC10910502; doi:10.1021/jacs.3c14430)
Supplement: Supplementary file 2 — ja3c14430_si_002.zip [file ja3c14430_si_002.zip › EmZm.xyz]

60
C30N2H25O2F
C       -1,314094000      3,801077000     -1,262184000
C        0,034876000      4,082913000     -1,089466000
C        0,975619000      3,097806000     -0,772018000
C        0,470989000      1,802489000     -0,538499000
C       -0,925699000      1,517129000     -0,705573000
C       -1,830586000      2,509077000     -1,126955000
C        1,192229000      0,560299000     -0,412822000
C        0,237655000     -0,585893000     -0,799391000
C       -1,135945000      0,091555000     -0,645113000
C       -2,300527000     -0,561048000     -0,343870000
C        2,474257000      0,364055000      0,026443000
C       -3,410148000     -0,101667000      0,475103000
C       -4,363813000     -1,141130000      0,515549000
N       -3,929352000     -2,197422000     -0,278333000
C       -2,676595000     -1,941174000     -0,804910000
C        3,097455000      1,195597000      1,110071000
N        4,333748000      0,633384000      1,371008000
C        4,564022000     -0,463748000      0,549290000
C        3,433241000     -0,686917000     -0,268370000
C       -3,584909000      1,006417000      1,300660000
C       -4,729763000      1,091596000      2,094034000
C       -5,685086000      0,074605000      2,076681000
C       -5,507909000     -1,069983000      1,293237000
C        5,708719000     -1,239561000      0,463309000
C        5,725047000     -2,261863000     -0,489693000
C        4,638836000     -2,471825000     -1,341129000
C        3,494915000     -1,679600000     -1,246797000
C        5,240113000      1,096486000      2,404343000
C       -4,685247000     -3,410056000     -0,525865000
O       -2,090234000     -2,684242000     -1,587518000
O        2,599010000      2,110038000      1,760244000
C       -3,241705000      2,251025000     -1,558925000
C        2,425886000      3,462369000     -0,820584000
C        0,409231000     -1,825897000      0,051499000
H       -1,979412000      4,597023000     -1,588170000
H        0,386768000      5,094023000     -1,279785000
H       -2,840128000      1,796450000      1,330297000
H       -4,877515000      1,959771000      2,728969000
H       -6,574975000      0,161725000      2,693474000
H       -6,233751000     -1,876966000      1,309265000
H        6,566141000     -1,057833000      1,103781000
H        6,606737000     -2,890311000     -0,577251000
H        4,685473000     -3,255948000     -2,090586000
H        2,665300000     -1,836194000     -1,928209000
H        6,199313000      1,396805000      1,967174000
H        4,782546000      1,956465000      2,896566000
H        5,417504000      0,306954000      3,143760000
H       -5,651219000     -3,172366000     -0,985709000
H       -4,105615000     -4,038344000     -1,204551000
H       -4,860565000     -3,952682000      0,410472000
H       -3,358440000      1,242726000     -1,966749000
H       -3,949569000      2,337160000     -0,725723000
H       -3,531157000      2,981654000     -2,319052000
H        2,573872000      4,299810000     -1,507798000
H        2,794465000      3,754429000      0,168172000
H        3,041684000      2,618362000     -1,149943000
H        1,436060000     -2,187778000      0,018915000
H        0,166362000     -1,576216000      1,088659000
H       -0,257505000     -2,614400000     -0,293907000
F        0,456260000     -0,909217000     -2,171122000
