# Supplementary material for: Coupled Rotary Motion in Molecular Motors
Source: J Am Chem Soc. 2024 Feb 13;146(8):5634–42. doi: 10.1021/jacs.3c14430 (PMC10910502; doi:10.1021/jacs.3c14430)
Supplement: Supplementary file 2 — ja3c14430_si_002.zip [file ja3c14430_si_002.zip › EmZs.xyz]

60
C30N2H25O2F
C       -1,395371000      3,637819000     -0,794043000
C       -0,163558000      3,740189000     -1,433475000
C        0,783158000      2,710056000     -1,403663000
C        0,414857000      1,546239000     -0,702516000
C       -0,959280000      1,344135000     -0,352402000
C       -1,845444000      2,426526000     -0,258146000
C        1,179653000      0,393974000     -0,284913000
C        0,179072000     -0,677484000      0,185766000
C       -1,180891000     -0,062934000     -0,112270000
C       -2,319352000     -0,778396000     -0,359523000
C        2,530404000      0,308190000     -0,053311000
C       -3,482905000     -0,421367000     -1,165303000
C       -4,385355000     -1,505973000     -1,104227000
N       -3,861038000     -2,500160000     -0,288068000
C       -2,587081000     -2,174466000      0,141712000
C        3,386676000      1,504568000      0,260731000
N        4,651938000      1,023667000      0,539151000
C        4,680166000     -0,362202000      0,480566000
C        3,391645000     -0,851929000      0,159708000
C       -3,746642000      0,608115000     -2,067041000
C       -4,923747000      0,582326000     -2,816863000
C       -5,832148000     -0,466880000     -2,682318000
C       -5,564602000     -1,542097000     -1,830630000
C        5,771583000     -1,190136000      0,686780000
C        5,571902000     -2,567007000      0,562742000
C        4,319260000     -3,078099000      0,224828000
C        3,230408000     -2,231391000      0,012433000
C        5,758601000      1,850876000      0,979873000
C       -4,518472000     -3,760702000     -0,002864000
O       -1,904318000     -2,898208000      0,859513000
O        3,054657000      2,676837000      0,410846000
C       -3,179411000      2,356773000      0,423364000
C        2,047188000      2,863904000     -2,193461000
C        0,378946000     -0,980796000      1,663775000
H       -2,049051000      4,506177000     -0,752601000
H        0,090977000      4,664277000     -1,947730000
H       -3,042709000      1,422083000     -2,204400000
H       -5,131895000      1,391534000     -3,510181000
H       -6,750824000     -0,464051000     -3,261982000
H       -6,247005000     -2,383343000     -1,760263000
H        6,747443000     -0,785219000      0,935703000
H        6,406730000     -3,242785000      0,725317000
H        4,184678000     -4,150634000      0,122001000
H        2,272048000     -2,653499000     -0,257638000
H        6,620289000      1,722442000      0,315144000
H        5,434994000      2,892842000      0,955166000
H        6,055284000      1,587719000      2,002188000
H       -4,681569000     -4,329622000     -0,926124000
H       -3,875689000     -4,335366000      0,666249000
H       -5,485010000     -3,585869000      0,482753000
H       -3,278955000      1,451815000      1,026858000
H       -3,298370000      3,231478000      1,071172000
H       -4,007722000      2,367660000     -0,295098000
H        1,795469000      3,241627000     -3,190795000
H        2,729849000      3,578229000     -1,723896000
H        2,579698000      1,915989000     -2,301423000
H        1,389496000     -1,356400000      1,841844000
H        0,250463000     -0,051377000      2,228008000
H       -0,359192000     -1,711653000      1,992969000
F        0,324019000     -1,848914000     -0,586595000
