# Supplementary material for: Coupled Rotary Motion in Molecular Motors
Source: J Am Chem Soc. 2024 Feb 13;146(8):5634–42. doi: 10.1021/jacs.3c14430 (PMC10910502; doi:10.1021/jacs.3c14430)
Supplement: Supplementary file 2 — ja3c14430_si_002.zip [file ja3c14430_si_002.zip › EsEm.xyz]

60
C30N2H25O2F
C       -0,991344000      3,481014000     -2,051113000
C        0,038027000      3,939100000     -1,234195000
C        0,787900000      3,076927000     -0,428457000
C        0,424170000      1,717948000     -0,466433000
C       -0,835551000      1,336492000     -1,039237000
C       -1,480431000      2,173658000     -1,959942000
C        1,091296000      0,541472000      0,036659000
C        0,087879000     -0,616012000     -0,057409000
C       -1,201550000      0,036568000     -0,517340000
C       -2,444820000     -0,468759000     -0,260591000
C        2,431982000      0,350624000      0,268646000
C       -2,878937000     -1,803289000      0,164203000
C       -4,289814000     -1,760998000      0,268390000
N       -4,743966000     -0,472869000      0,015606000
C       -3,690416000      0,376970000     -0,252956000
C        3,502434000      1,175627000     -0,390670000
N        4,712914000      0,610791000     -0,033226000
C        4,523618000     -0,510102000      0,761125000
C        3,138128000     -0,735021000      0,944315000
C       -2,245987000     -3,023365000      0,407354000
C       -3,007066000     -4,147435000      0,733775000
C       -4,395549000     -4,073190000      0,822612000
C       -5,059461000     -2,867240000      0,588838000
C        5,499510000     -1,316088000      1,324879000
C        5,077372000     -2,390853000      2,110781000
C        3,720086000     -2,622993000      2,330223000
C        2,748210000     -1,797845000      1,762157000
C        5,998462000      1,056604000     -0,534839000
C       -6,115747000     -0,037789000      0,194929000
O       -3,799480000      1,595310000     -0,345266000
O        3,389965000      2,079601000     -1,213664000
C       -2,575416000      1,728147000     -2,881084000
C        1,823846000      3,653093000      0,488915000
C        0,579231000     -1,658729000     -1,056247000
H       -1,469979000      4,171228000     -2,742318000
H        0,294740000      4,996083000     -1,245701000
H       -1,169756000     -3,117380000      0,379270000
H       -2,502809000     -5,088679000      0,930362000
H       -4,970723000     -4,957391000      1,081996000
H       -6,140304000     -2,799010000      0,661337000
H        6,554910000     -1,120388000      1,163346000
H        5,818727000     -3,045254000      2,560428000
H        3,409643000     -3,455334000      2,954674000
H        1,703322000     -1,993552000      1,959579000
H        6,477145000      0,266421000     -1,125361000
H        5,832085000      1,929664000     -1,168189000
H        6,660261000      1,330873000      0,294592000
H       -6,446434000     -0,218622000      1,224720000
H       -6,163590000      1,031721000     -0,017327000
H       -6,780418000     -0,574172000     -0,491453000
H       -2,734545000      0,648435000     -2,833956000
H       -3,522763000      2,219406000     -2,640346000
H       -2,307552000      1,997511000     -3,909173000
H        1,383950000      4,500521000      1,026961000
H        2,177357000      2,920834000      1,218335000
H        2,692586000      4,019723000     -0,065534000
H       -0,192314000     -2,398060000     -1,278252000
H        1,474641000     -2,156821000     -0,676447000
H        0,836713000     -1,145180000     -1,987589000
F       -0,119351000     -1,196374000      1,211648000
