# Supplementary material for: Coupled Rotary Motion in Molecular Motors
Source: J Am Chem Soc. 2024 Feb 13;146(8):5634–42. doi: 10.1021/jacs.3c14430 (PMC10910502; doi:10.1021/jacs.3c14430)
Supplement: Supplementary file 2 — ja3c14430_si_002.zip [file ja3c14430_si_002.zip › EsEs.xyz]

60
C30N2H25O2F
C       -1,180903000      3,696083000     -1,628279000
C        0,186036000      3,923425000     -1,521303000
C        1,087974000      2,917110000     -1,159892000
C        0,527947000      1,672074000     -0,838250000
C       -0,879763000      1,437094000     -0,949974000
C       -1,755061000      2,444132000     -1,383589000
C        1,188908000      0,397244000     -0,624469000
C        0,215482000     -0,643679000     -1,181102000
C       -1,117102000      0,011785000     -0,811836000
C       -2,211388000     -0,651767000     -0,351265000
C        2,349640000      0,113814000      0,025309000
C       -2,612842000     -2,053512000     -0,440757000
C       -3,810642000     -2,184886000      0,298512000
N       -4,140448000     -0,965649000      0,880765000
C       -3,219537000      0,007783000      0,547608000
C        2,933393000      1,044525000      1,051798000
N        4,050322000      0,412179000      1,560858000
C        4,228364000     -0,836242000      0,974334000
C        3,189740000     -1,081536000      0,047377000
C       -2,145299000     -3,160629000     -1,146627000
C       -2,843944000     -4,367368000     -1,073635000
C       -4,008736000     -4,475477000     -0,315145000
C       -4,515610000     -3,374793000      0,380286000
C        5,253853000     -1,738003000      1,208648000
C        5,248042000     -2,928061000      0,476853000
C        4,251709000     -3,183742000     -0,464187000
C        3,225434000     -2,264134000     -0,689099000
C        4,874388000      0,944340000      2,628933000
C       -5,248934000     -0,763272000      1,793615000
O       -3,212123000      1,144186000      1,010439000
O        2,488285000      2,109106000      1,469191000
C       -3,205576000      2,234477000     -1,692377000
C        2,558324000      3,192261000     -1,239221000
C        0,372513000     -0,855507000     -2,686006000
H       -1,822361000      4,504769000     -1,971002000
H        0,577668000      4,903627000     -1,783464000
H       -1,242631000     -3,106403000     -1,741340000
H       -2,470804000     -5,231519000     -1,614884000
H       -4,536457000     -5,423727000     -0,267128000
H       -5,430849000     -3,450747000      0,958919000
H        6,037047000     -1,527881000      1,930222000
H        6,036429000     -3,657039000      0,641392000
H        4,269993000     -4,109799000     -1,030769000
H        2,465035000     -2,489639000     -1,425561000
H        5,912545000      1,053438000      2,294760000
H        4,479438000      1,923263000      2,906556000
H        4,849008000      0,281837000      3,502023000
H       -5,151113000     -1,416434000      2,668615000
H       -5,236039000      0,278862000      2,117567000
H       -6,201354000     -0,976497000      1,294887000
H       -3,418422000      1,191248000     -1,944586000
H       -3,828841000      2,488836000     -0,828936000
H       -3,502897000      2,870347000     -2,531442000
H        2,759838000      3,904667000     -2,044696000
H        2,926660000      3,620283000     -0,301194000
H        3,131723000      2,278538000     -1,421965000
H       -0,396571000     -1,537020000     -3,057516000
H        1,362187000     -1,259675000     -2,912847000
H        0,263710000      0,105379000     -3,195399000
F        0,365141000     -1,862360000     -0,519673000
