# Supplementary material for: Coupled Rotary Motion in Molecular Motors
Source: J Am Chem Soc. 2024 Feb 13;146(8):5634–42. doi: 10.1021/jacs.3c14430 (PMC10910502; doi:10.1021/jacs.3c14430)
Supplement: Supplementary file 2 — ja3c14430_si_002.zip [file ja3c14430_si_002.zip › EsZm.xyz]

60
C30N2H25O2F
C       -0,494804000      3,575559000     -0,412337000
C        0,573449000      3,613214000      0,479368000
C        1,211517000      2,447802000      0,918309000
C        0,679126000      1,237488000      0,451805000
C       -0,613369000      1,210152000     -0,165777000
C       -1,130458000      2,377970000     -0,754708000
C        1,198089000     -0,114856000      0,477058000
C       -0,000182000     -1,046373000      0,367323000
C       -1,145859000     -0,130492000     -0,099444000
C       -2,464274000     -0,510116000     -0,118629000
C        2,494329000     -0,537678000      0,386588000
C       -3,669307000      0,281816000      0,097353000
C       -4,776800000     -0,582847000     -0,053008000
N       -4,328253000     -1,856912000     -0,374030000
C       -2,944971000     -1,921501000     -0,336969000
C        3,635477000      0,370083000      0,010447000
N        4,783961000     -0,391761000      0,069470000
C        4,483584000     -1,719881000      0,346941000
C        3,084998000     -1,876133000      0,496527000
C       -3,894672000      1,559017000      0,608966000
C       -5,200567000      1,977479000      0,869167000
C       -6,281503000      1,128579000      0,634175000
C       -6,080772000     -0,179710000      0,185195000
C        5,379866000     -2,770257000      0,456669000
C        4,861361000     -4,039913000      0,719602000
C        3,488522000     -4,229790000      0,861643000
C        2,598572000     -3,159653000      0,750871000
C        6,099757000      0,088725000     -0,306704000
C       -5,189137000     -3,008996000     -0,559185000
O       -2,304823000     -2,950903000     -0,522116000
O        3,602746000      1,530027000     -0,387972000
C       -0,335493000     -1,673705000      1,716884000
C       -2,221210000      2,385298000     -1,784961000
C        2,337219000      2,547311000      1,902610000
H       -0,868417000      4,505395000     -0,835430000
H        0,963991000      4,575905000      0,801487000
H       -3,065662000      2,224807000      0,823719000
H       -5,372668000      2,976897000      1,257090000
H       -7,292847000      1,475603000      0,825953000
H       -6,915787000     -0,860752000      0,054054000
H        6,447224000     -2,614527000      0,335921000
H        5,538015000     -4,885391000      0,804736000
H        3,097501000     -5,225036000      1,050057000
H        1,539255000     -3,355409000      0,833927000
H        6,813007000     -0,073897000      0,508879000
H        6,459111000     -0,430914000     -1,203083000
H        6,024518000      1,157499000     -0,514345000
H       -5,881858000     -2,838375000     -1,390602000
H       -4,558469000     -3,870859000     -0,784168000
H       -5,767454000     -3,210570000      0,350806000
H        0,539978000     -2,143425000      2,169197000
H       -0,678838000     -0,880887000      2,388507000
H       -1,134388000     -2,409256000      1,600209000
H       -2,445688000      1,380087000     -2,147108000
H       -3,153414000      2,817579000     -1,403295000
H       -1,899965000      3,002095000     -2,631206000
H        3,217597000      3,017864000      1,455274000
H        2,634080000      1,567874000      2,284096000
H        2,015662000      3,167998000      2,747050000
F        0,282259000     -2,026382000     -0,597108000
