# Supplementary material for: Coupled Rotary Motion in Molecular Motors
Source: J Am Chem Soc. 2024 Feb 13;146(8):5634–42. doi: 10.1021/jacs.3c14430 (PMC10910502; doi:10.1021/jacs.3c14430)
Supplement: Supplementary file 2 — ja3c14430_si_002.zip [file ja3c14430_si_002.zip › EsZs.xyz]

60
C30N2H25O2F
C        0,652575000      3,390144000     -2,059777000
C       -0,735609000      3,346392000     -2,110344000
C       -1,468571000      2,227855000     -1,698197000
C       -0,728954000      1,170903000     -1,147619000
C        0,700554000      1,212933000     -1,102857000
C        1,417862000      2,313517000     -1,599457000
C       -1,155123000     -0,171650000     -0,797335000
C        0,053677000     -1,068693000     -1,086162000
C        1,195054000     -0,102022000     -0,754228000
C        2,359995000     -0,455932000     -0,146150000
C       -2,313655000     -0,592830000     -0,221580000
C        3,214512000      0,340770000      0,721945000
C        4,278176000     -0,488960000      1,136285000
N        4,149750000     -1,739543000      0,540198000
C        2,999225000     -1,812007000     -0,227635000
C       -3,190960000      0,335865000      0,570997000
N       -4,234464000     -0,428278000      1,052997000
C       -4,095284000     -1,758867000      0,672031000
C       -2,910115000     -1,919555000     -0,081945000
C        3,075006000      1,598854000      1,300144000
C        4,031217000      2,036854000      2,218771000
C        5,105828000      1,220284000      2,570939000
C        5,237516000     -0,068073000      2,043077000
C       -4,957898000     -2,807170000      0,948383000
C       -4,627558000     -4,066700000      0,442120000
C       -3,476896000     -4,249661000     -0,323435000
C       -2,617958000     -3,182647000     -0,593883000
C       -5,270469000      0,071696000      1,935890000
C        5,094611000     -2,827922000      0,697683000
O        2,678781000     -2,783346000     -0,905526000
O       -3,004335000      1,514367000      0,857783000
C        0,094055000     -1,563622000     -2,530260000
C        2,905993000      2,341279000     -1,774287000
C       -2,941794000      2,186151000     -1,964203000
H        1,165920000      4,262389000     -2,457556000
H       -1,271220000      4,187567000     -2,544329000
H        2,228408000      2,232669000      1,052969000
H        3,934262000      3,022611000      2,663370000
H        5,845078000      1,579581000      3,281122000
H        6,053080000     -0,716623000      2,347439000
H       -5,859381000     -2,657650000      1,534240000
H       -5,281102000     -4,910047000      0,646158000
H       -3,239527000     -5,234809000     -0,713378000
H       -1,727565000     -3,356290000     -1,183796000
H       -5,105429000      1,140831000      2,080644000
H       -6,260648000     -0,086179000      1,493539000
H       -5,229266000     -0,436745000      2,906414000
H        6,089810000     -2,526524000      0,351140000
H        5,161170000     -3,132134000      1,748937000
H        4,743402000     -3,670967000      0,099776000
H       -0,814536000     -2,121566000     -2,770381000
H        0,161472000     -0,704332000     -3,203185000
H        0,971190000     -2,199845000     -2,663871000
H        3,306190000      1,337663000     -1,945817000
H        3,167138000      2,980359000     -2,622167000
H        3,416901000      2,737574000     -0,888612000
H       -3,499781000      2,656230000     -1,148009000
H       -3,307203000      1,158887000     -2,053407000
H       -3,166879000      2,724562000     -2,889626000
F        0,057439000     -2,157521000     -0,216255000
