# Supplementary material for: Coupled Rotary Motion in Molecular Motors
Source: J Am Chem Soc. 2024 Feb 13;146(8):5634–42. doi: 10.1021/jacs.3c14430 (PMC10910502; doi:10.1021/jacs.3c14430)
Supplement: Supplementary file 2 — ja3c14430_si_002.zip [file ja3c14430_si_002.zip › TS1.xyz]

60
C30N2H25O2F
C        0.277629000      3.743896000     -2.041503000
C       -1.089723000      3.601318000     -1.880120000
C       -1.661741000      2.382348000     -1.505520000
C       -0.773738000      1.338433000     -1.207419000
C        0.653313000      1.488803000     -1.364189000
C        1.181117000      2.688887000     -1.842898000
C       -1.101974000     -0.066602000     -0.990672000
C        0.125159000     -0.791232000     -1.501831000
C        1.202032000      0.171033000     -0.954827000
C        2.127641000     -0.210648000     -0.017875000
C       -2.161678000     -0.635945000     -0.358746000
C        3.449937000      0.290535000      0.348042000
C        3.830085000     -0.333268000      1.559754000
N        2.812553000     -1.160020000      1.996114000
C        1.744823000     -1.163777000      1.113451000
C       -2.933464000      0.069463000      0.718209000
N       -3.829203000     -0.854668000      1.221666000
C       -3.708422000     -2.076440000      0.566764000
C       -2.675257000     -2.000127000     -0.393633000
C        4.427447000      1.004831000     -0.341158000
C        5.682307000      1.206381000      0.233730000
C        5.994148000      0.656877000      1.476635000
C        5.072577000     -0.149033000      2.147208000
C       -4.467804000     -3.219116000      0.759512000
C       -4.192103000     -4.322039000     -0.053515000
C       -3.202893000     -4.260011000     -1.034676000
C       -2.447265000     -3.100073000     -1.217245000
C       -4.728841000     -0.599511000      2.329747000
C        2.805340000     -1.851995000      3.271244000
O        0.664787000     -1.670598000      1.384909000
O       -2.766481000      1.195697000      1.177530000
C        0.241892000     -0.854180000     -3.033111000
C        2.602217000      2.911060000     -2.272356000
C       -3.153367000      2.245102000     -1.538838000
H        0.668779000      4.694519000     -2.395842000
H       -1.742117000      4.439877000     -2.111310000
H        4.238718000      1.381882000     -1.332922000
H        6.427320000      1.783785000     -0.305323000
H        6.973859000      0.825659000      1.914441000
H        5.327817000     -0.629971000      3.086219000
H       -5.252665000     -3.257053000      1.508387000
H       -4.767457000     -5.234289000      0.076191000
H       -3.016621000     -5.122750000     -1.667124000
H       -1.691372000     -3.068961000     -1.992332000
H       -4.576961000      0.429863000      2.659577000
H       -5.771415000     -0.730292000      2.017274000
H       -4.518333000     -1.281919000      3.161417000
H        3.634971000     -2.566381000      3.323617000
H        2.897854000     -1.136935000      4.097044000
H        1.859267000     -2.387974000      3.361287000
H       -0.525825000     -1.535117000     -3.411652000
H        0.104143000      0.127858000     -3.487190000
H        1.230131000     -1.239936000     -3.301220000
H        3.019156000      2.010936000     -2.730683000
H        2.635212000      3.710968000     -3.016949000
H        3.241587000      3.214846000     -1.438538000
H       -3.591670000      2.526875000     -0.576065000
H       -3.463346000      1.215880000     -1.742200000
H       -3.566750000      2.900365000     -2.310947000
F        0.266855000     -2.094909000     -1.072582000
