# Supplementary material for: Coupled Rotary Motion in Molecular Motors
Source: J Am Chem Soc. 2024 Feb 13;146(8):5634–42. doi: 10.1021/jacs.3c14430 (PMC10910502; doi:10.1021/jacs.3c14430)
Supplement: Supplementary file 2 — ja3c14430_si_002.zip [file ja3c14430_si_002.zip › TS2.xyz]

60
C30N2H25O2F
C       -1.092076000      3.425049000     -1.573611000
C       -0.057112000      3.904522000     -0.785128000
C        0.745000000      3.101481000      0.037521000
C        0.490833000      1.702678000      0.000599000
C       -0.780217000      1.301304000     -0.559818000
C       -1.524912000      2.111814000     -1.436915000
C        1.251274000      0.450397000      0.253497000
C        0.256672000     -0.715129000      0.083588000
C       -1.071449000     -0.059848000     -0.218196000
C       -2.305122000     -0.624305000     -0.043340000
C        2.585496000      0.134021000      0.370442000
C       -3.573413000      0.025333000      0.258035000
C       -4.549016000     -0.988637000      0.370776000
N       -3.966142000     -2.222765000      0.107212000
C       -2.606647000     -2.095543000     -0.113764000
C        3.693515000      1.077640000      0.761193000
N        4.883627000      0.511069000      0.362398000
C        4.681955000     -0.815600000      0.006881000
C        3.300532000     -1.131675000      0.051627000
C       -3.921780000      1.329131000      0.604688000
C       -5.233235000      1.607773000      0.992009000
C       -6.191633000      0.595291000      1.045544000
C       -5.857138000     -0.728290000      0.746175000
C        5.673616000     -1.729264000     -0.310443000
C        5.289007000     -3.042046000     -0.580310000
C        3.946176000     -3.400868000     -0.520047000
C        2.958490000     -2.463319000     -0.212802000
C        6.182246000      1.079735000      0.673225000
C       -4.682441000     -3.483144000      0.075792000
O       -1.867887000     -3.031410000     -0.409030000
O        3.625367000      2.101915000      1.422480000
C       -2.667056000      1.620778000     -2.275189000
C        1.681445000      3.880931000      0.924451000
C        0.249364000     -1.586203000      1.329774000
H       -1.602169000      4.093124000     -2.263208000
H        0.165191000      4.968494000     -0.812920000
H       -3.185970000      2.127121000      0.575763000
H       -5.508881000      2.625667000      1.250292000
H       -7.210612000      0.832202000      1.337882000
H       -6.593178000     -1.522592000      0.821540000
H        6.717474000     -1.433760000     -0.335179000
H        6.043604000     -3.783691000     -0.826153000
H        3.650333000     -4.427874000     -0.711376000
H        1.938300000     -2.809466000     -0.179144000
H        6.829682000      1.044656000     -0.208833000
H        6.036751000      2.118817000      0.972888000
H        6.664503000      0.530982000      1.492323000
H       -5.475500000     -3.454675000     -0.680088000
H       -3.970692000     -4.271325000     -0.176137000
H       -5.129630000     -3.697315000      1.053648000
H       -2.633497000      0.538160000     -2.419313000
H       -3.637338000      1.856861000     -1.821985000
H       -2.631542000      2.114124000     -3.251165000
H        1.230320000      4.862832000      1.097483000
H        1.839644000      3.388955000      1.880194000
H        2.661413000      4.039929000      0.470487000
H        1.257609000     -1.854437000      1.645916000
H       -0.207363000     -1.001464000      2.134814000
H       -0.342977000     -2.486610000      1.167946000
F        0.598966000     -1.436240000     -1.091964000
