# Supplementary material for: Coupled Rotary Motion in Molecular Motors
Source: J Am Chem Soc. 2024 Feb 13;146(8):5634–42. doi: 10.1021/jacs.3c14430 (PMC10910502; doi:10.1021/jacs.3c14430)
Supplement: Supplementary file 2 — ja3c14430_si_002.zip [file ja3c14430_si_002.zip › TS3.xyz]

60
C30N2H25O2F
C       -0.489716000      3.039337000     -3.506250000
C       -1.833006000      2.754973000     -3.304385000
C       -2.243273000      1.796936000     -2.373270000
C       -1.234637000      1.199772000     -1.594684000
C        0.094703000      1.771588000     -1.576876000
C        0.514286000      2.556182000     -2.656015000
C       -1.313952000      0.092124000     -0.667767000
C        0.036059000      0.082165000      0.044504000
C        0.610826000      1.461618000     -0.233684000
C        1.113230000      2.293379000      0.737661000
C       -2.194817000     -0.961304000     -0.670000000
C        2.056712000      3.406795000      0.728606000
C        2.058089000      3.980342000      2.023480000
N        1.132152000      3.334568000      2.822571000
C        0.470637000      2.343514000      2.118194000
C       -2.872400000     -1.451107000     -1.919450000
N       -3.475125000     -2.652333000     -1.590382000
C       -3.268238000     -2.967284000     -0.255032000
C       -2.463574000     -1.970751000      0.346653000
C        3.013440000      3.858157000     -0.177172000
C        3.865059000      4.907622000      0.168667000
C        3.799349000      5.493324000      1.431877000
C        2.899686000      5.019464000      2.388503000
C       -3.772985000     -4.050991000      0.445522000
C       -3.483110000     -4.129963000      1.810024000
C       -2.741839000     -3.131262000      2.441571000
C       -2.242609000     -2.043673000      1.723541000
C       -4.170906000     -3.500478000     -2.538807000
C        0.726883000      3.792549000      4.138365000
O       -0.563145000      1.822482000      2.518175000
O       -2.809788000     -1.010588000     -3.064338000
C        0.946192000     -0.940724000     -0.670414000
C        1.947145000      2.755607000     -3.067706000
C       -3.709636000      1.546156000     -2.189509000
H       -0.198016000      3.675251000     -4.339420000
H       -2.583226000      3.242621000     -3.922185000
H        3.120129000      3.395403000     -1.143206000
H        4.592973000      5.261295000     -0.555217000
H        4.466476000      6.312093000      1.685963000
H        2.867185000      5.444821000      3.386542000
H       -4.379995000     -4.806750000     -0.043092000
H       -3.859523000     -4.970649000      2.385947000
H       -2.555971000     -3.192647000      3.509698000
H       -1.700598000     -1.262880000      2.239747000
H       -4.174841000     -2.996154000     -3.506640000
H       -3.664134000     -4.467819000     -2.635907000
H       -5.203906000     -3.671286000     -2.214467000
H        1.583960000      3.792427000      4.820617000
H        0.312868000      4.807000000      4.086488000
H       -0.036454000      3.110866000      4.516313000
H        0.538994000     -1.939111000     -0.483729000
H        0.979260000     -0.759099000     -1.746749000
H        1.957735000     -0.871161000     -0.258360000
H        2.623076000      2.116942000     -2.496604000
H        2.038602000      2.464534000     -4.120161000
H        2.270264000      3.798717000     -2.998068000
H       -3.922003000      1.021441000     -1.254862000
H       -4.115304000      0.943508000     -3.007535000
H       -4.234949000      2.507240000     -2.183101000
F        0.045436000     -0.317383000      1.367523000
