# Supplementary material for: Coupled Rotary Motion in Molecular Motors
Source: J Am Chem Soc. 2024 Feb 13;146(8):5634–42. doi: 10.1021/jacs.3c14430 (PMC10910502; doi:10.1021/jacs.3c14430)
Supplement: Supplementary file 2 — ja3c14430_si_002.zip [file ja3c14430_si_002.zip › TS4.xyz]

60
C30N2H25O2F
C       -1.418782000      3.685654000      0.136855000
C       -0.225871000      3.941299000     -0.520649000
C        0.721630000      2.964536000     -0.862437000
C        0.454657000      1.637270000     -0.413989000
C       -0.912426000      1.378437000     -0.025741000
C       -1.830634000      2.374349000      0.341567000
C        1.225225000      0.394565000     -0.111599000
C        0.194093000     -0.602591000      0.466246000
C       -1.137806000     -0.036040000      0.077755000
C       -2.258497000     -0.740986000     -0.236409000
C        2.547948000      0.011802000     -0.051450000
C       -3.383762000     -0.344827000     -1.074397000
C       -4.259947000     -1.449135000     -1.144149000
N       -3.761924000     -2.487288000     -0.364243000
C       -2.543395000     -2.150441000      0.199734000
C        3.729287000      0.808129000     -0.544685000
N        4.863627000      0.249158000     -0.002317000
C        4.564823000     -0.940693000      0.639488000
C        3.167472000     -1.173909000      0.607607000
C       -3.639512000      0.765427000     -1.874993000
C       -4.782969000      0.782594000     -2.675983000
C       -5.659186000     -0.302402000     -2.690665000
C       -5.401776000     -1.446116000     -1.929201000
C        5.484954000     -1.805493000      1.209134000
C        5.006949000     -2.987383000      1.773266000
C        3.645780000     -3.270203000      1.741117000
C        2.733456000     -2.384294000      1.163725000
C        6.207881000      0.707743000     -0.295868000
C       -4.434159000     -3.754702000     -0.155043000
O       -1.921703000     -2.868994000      0.976327000
O        3.758366000      1.754673000     -1.315031000
C       -3.152450000      2.096617000      0.992799000
C        1.800602000      3.479615000     -1.781987000
C        0.265788000     -0.700765000      1.994755000
H       -2.061143000      4.510131000      0.436160000
H       -0.001621000      4.968000000     -0.799314000
H       -2.960005000      1.612178000     -1.884950000
H       -4.990464000      1.652291000     -3.291945000
H       -6.549057000     -0.268404000     -3.312715000
H       -6.066600000     -2.303501000     -1.966142000
H        6.544810000     -1.572181000      1.207301000
H        5.702668000     -3.688481000      2.225323000
H        3.274735000     -4.200005000      2.161481000
H        1.697173000     -2.679356000      1.152434000
H        6.744378000     -0.028299000     -0.907452000
H        6.134270000      1.647924000     -0.844552000
H        6.764524000      0.872037000      0.632987000
H       -4.562905000     -4.284573000     -1.106125000
H       -3.818825000     -4.358673000      0.514296000
H       -5.418781000     -3.596854000      0.300081000
H       -3.157593000      1.134147000      1.510706000
H       -3.375936000      2.891145000      1.710828000
H       -3.968676000      2.074295000      0.260779000
H        1.382859000      4.330643000     -2.328372000
H        2.688152000      3.826120000     -1.250385000
H        2.120003000      2.724108000     -2.494067000
H        1.286398000     -0.801067000      2.361928000
H       -0.155237000      0.221816000      2.406253000
H       -0.343385000     -1.543633000      2.327783000
F        0.379400000     -1.836295000     -0.174652000
