# Supplementary material for: Coupled Rotary Motion in Molecular Motors
Source: J Am Chem Soc. 2024 Feb 13;146(8):5634–42. doi: 10.1021/jacs.3c14430 (PMC10910502; doi:10.1021/jacs.3c14430)
Supplement: Supplementary file 2 — ja3c14430_si_002.zip [file ja3c14430_si_002.zip › TS5.xyz]

60
C30N2H25O2F
C       -1.167095000      3.407582000     -1.822067000
C       -0.115196000      3.905503000     -1.068533000
C        0.702612000      3.129277000     -0.236002000
C        0.473233000      1.721593000     -0.260940000
C       -0.808513000      1.308601000     -0.789017000
C       -1.595253000      2.098446000     -1.639040000
C        1.249972000      0.476332000      0.003075000
C        0.313137000     -0.677697000     -0.408430000
C       -1.053087000     -0.067102000     -0.442081000
C       -2.220392000     -0.678666000     -0.105760000
C        2.551082000      0.134741000      0.306247000
C       -2.565473000     -2.089173000      0.073848000
C       -3.916206000     -2.129233000      0.490071000
N       -4.404677000     -0.834555000      0.629959000
C       -3.440718000      0.097379000      0.302833000
C        3.638223000      1.084805000      0.734992000
N        4.837658000      0.417092000      0.637532000
C        4.632960000     -0.921077000      0.350103000
C        3.249497000     -1.176549000      0.177248000
C       -1.913284000     -3.298778000     -0.161156000
C       -2.593466000     -4.500724000      0.046119000
C       -3.919078000     -4.509057000      0.476279000
C       -4.604959000     -3.312787000      0.700227000
C        5.620275000     -1.889221000      0.263888000
C        5.227475000     -3.201199000      0.003927000
C        3.878718000     -3.502824000     -0.149344000
C        2.898169000     -2.512118000     -0.060489000
C        6.114589000      0.988752000      1.019665000
C       -5.722217000     -0.502342000      1.136152000
O       -3.579148000      1.310260000      0.431930000
O        3.547281000      2.232592000      1.141302000
C       -2.791583000      1.598063000     -2.391161000
C        1.589422000      3.951652000      0.666332000
H       -1.706531000      4.064473000     -2.500115000
H        0.090096000      4.972508000     -1.111125000
H       -0.881839000     -3.327445000     -0.486334000
H       -2.076834000     -5.439714000     -0.128004000
H       -4.430248000     -5.453961000      0.636866000
H       -5.640776000     -3.312870000      1.024732000
H        6.665587000     -1.632325000      0.401555000
H        5.976804000     -3.984367000     -0.066829000
H        3.568971000     -4.527219000     -0.332741000
H        1.872539000     -2.824758000     -0.166099000
H        6.838808000      0.882382000      0.204647000
H        5.962998000      2.048095000      1.232271000
H        6.509386000      0.491620000      1.914233000
H       -5.857027000     -0.896606000      2.150268000
H       -5.813280000      0.585168000      1.156257000
H       -6.499522000     -0.919717000      0.485924000
H       -2.809939000      0.507244000     -2.458311000
H       -3.718632000      1.914298000     -1.902203000
H       -2.784326000      2.014917000     -3.403248000
H        1.088759000      4.912209000      0.823502000
H        1.743791000      3.473048000      1.629224000
H        2.572351000      4.153134000      0.237483000
F        0.354731000     -1.666606000      0.586254000
C        0.645689000     -1.219213000     -1.804590000
H        1.702578000     -1.454615000     -1.922767000
H        0.043466000     -2.103734000     -2.027500000
H        0.385561000     -0.440751000     -2.527801000
