# Supplementary material for: Coupled Rotary Motion in Molecular Motors
Source: J Am Chem Soc. 2024 Feb 13;146(8):5634–42. doi: 10.1021/jacs.3c14430 (PMC10910502; doi:10.1021/jacs.3c14430)
Supplement: Supplementary file 2 — ja3c14430_si_002.zip [file ja3c14430_si_002.zip › TS6.xyz]

60
C30N2H25O2F
C        0.401811000      3.946279000     -1.398481000
C       -0.955837000      3.841532000     -1.148493000
C       -1.573127000      2.601024000     -0.963851000
C       -0.729006000      1.479783000     -0.929811000
C        0.689115000      1.590140000     -1.170633000
C        1.250068000      2.830601000     -1.475109000
C       -1.131773000      0.080579000     -0.950546000
C        0.021169000     -0.615926000     -1.647046000
C        1.182273000      0.198131000     -1.029896000
C        2.136465000     -0.369554000     -0.225051000
C       -2.197587000     -0.531335000     -0.370766000
C        3.503121000      0.008904000      0.123304000
C        3.921123000     -0.814015000      1.195582000
N        2.887867000     -1.653044000      1.567594000
C        1.767882000     -1.465291000      0.773710000
C       -2.789392000     -1.827365000     -0.837428000
N       -3.799931000     -2.132063000      0.060609000
C       -3.887907000     -1.168758000      1.060865000
C       -2.941463000     -0.149985000      0.818364000
C        4.473232000      0.781283000     -0.511732000
C        5.768941000      0.836441000      0.002122000
C        6.125033000      0.084756000      1.121103000
C        5.204472000     -0.777152000      1.719710000
C       -4.711673000     -1.164617000      2.175036000
C       -4.558428000     -0.115911000      3.087657000
C       -3.591459000      0.870976000      2.896201000
C       -2.770570000      0.853983000      1.766680000
C       -4.678366000     -3.279462000     -0.053515000
C        2.913667000     -2.522135000      2.728971000
O        0.677279000     -1.949533000      1.044569000
O       -2.554325000     -2.460291000     -1.862033000
C        0.037716000     -0.445067000     -3.172778000
C        2.642394000      3.057288000     -1.987961000
C       -3.070345000      2.531362000     -0.926655000
H        0.822931000      4.926230000     -1.609789000
H       -1.570780000      4.737796000     -1.170864000
H        4.245834000      1.317152000     -1.418703000
H        6.509935000      1.459400000     -0.489685000
H        7.136688000      0.140384000      1.512835000
H        5.490088000     -1.410180000      2.553813000
H       -5.439390000     -1.951933000      2.345802000
H       -5.193154000     -0.083581000      3.968628000
H       -3.472648000      1.659763000      3.632818000
H       -2.003628000      1.612729000      1.639215000
H       -4.393139000     -3.839263000     -0.946254000
H       -4.582117000     -3.927630000      0.825341000
H       -5.722361000     -2.957823000     -0.145526000
H        3.715204000     -3.263560000      2.634302000
H        3.074167000     -1.938643000      3.643314000
H        1.952394000     -3.034444000      2.791800000
H       -0.782506000     -1.041373000     -3.581201000
H       -0.090513000      0.599482000     -3.461411000
H        0.989525000     -0.813688000     -3.567301000
H        2.975913000      2.216902000     -2.601154000
H        2.656972000      3.954557000     -2.612638000
H        3.358899000      3.212323000     -1.175963000
H       -3.456358000      2.572964000      0.098658000
H       -3.440979000      1.600600000     -1.365262000
H       -3.491337000      3.378378000     -1.475063000
F        0.131118000     -1.970232000     -1.426288000
