# Supplementary material for: Coupled Rotary Motion in Molecular Motors
Source: J Am Chem Soc. 2024 Feb 13;146(8):5634–42. doi: 10.1021/jacs.3c14430 (PMC10910502; doi:10.1021/jacs.3c14430)
Supplement: Supplementary file 2 — ja3c14430_si_002.zip [file ja3c14430_si_002.zip › TS7.xyz]

60
C30N2H25O2F
C       -1.175015000      3.879883000      0.153390000
C       -0.008367000      4.086461000     -0.566169000
C        0.875150000      3.066064000     -0.942284000
C        0.550235000      1.752149000     -0.508192000
C       -0.810218000      1.541773000     -0.054938000
C       -1.643238000      2.592056000      0.378595000
C        1.291027000      0.490777000     -0.242905000
C        0.233438000     -0.566254000      0.109903000
C       -1.095581000      0.142263000      0.036600000
C       -2.306881000     -0.491713000     -0.040548000
C        2.612755000      0.150497000     -0.063874000
C       -2.708421000     -1.830353000      0.370160000
C       -4.034526000     -2.024286000     -0.080152000
N       -4.455386000     -0.902119000     -0.782555000
C       -3.476614000      0.075058000     -0.790556000
C        3.812666000      0.931210000     -0.536667000
N        4.891516000      0.537674000      0.225692000
C        4.580133000     -0.628596000      0.912550000
C        3.214870000     -0.961526000      0.723307000
C       -2.132835000     -2.805944000      1.185329000
C       -2.849479000     -3.968409000      1.472463000
C       -4.140636000     -4.153663000      0.977542000
C       -4.759865000     -3.170918000      0.200594000
C        5.469177000     -1.399727000      1.643321000
C        4.997197000     -2.586251000      2.202989000
C        3.673214000     -2.968274000      2.011041000
C        2.787153000     -2.170546000      1.284752000
C        6.248851000      0.984912000     -0.030219000
C       -5.731920000     -0.783695000     -1.460244000
O       -3.560292000      1.128530000     -1.415916000
O        3.907034000      1.680730000     -1.495306000
C       -2.925196000      2.409741000      1.133456000
C        1.987226000      3.525991000     -1.848378000
H       -1.757347000      4.732326000      0.494629000
H        0.256159000      5.103809000     -0.843901000
H       -1.139708000     -2.670363000      1.597680000
H       -2.395740000     -4.733904000      2.094624000
H       -4.682083000     -5.066290000      1.209701000
H       -5.775134000     -3.301340000     -0.160909000
H        6.504073000     -1.095749000      1.762164000
H        5.671438000     -3.216229000      2.775983000
H        3.313355000     -3.904644000      2.426458000
H        1.777864000     -2.530627000      1.168491000
H        6.818144000      0.220914000     -0.575472000
H        6.202057000      1.894776000     -0.630497000
H        6.756669000      1.201262000      0.914808000
H       -6.556918000     -0.876921000     -0.744532000
H       -5.774457000      0.198421000     -1.934474000
H       -5.835566000     -1.560961000     -2.226300000
H       -2.998505000      1.419536000      1.590743000
H       -2.988885000      3.169150000      1.919126000
H       -3.791018000      2.532135000      0.474922000
H        1.633099000      4.412402000     -2.383138000
H        2.890105000      3.806063000     -1.302238000
H        2.265394000      2.762884000     -2.570087000
F        0.380236000     -0.947556000      1.474509000
C        0.342840000     -1.745485000     -0.844538000
H        1.357636000     -2.141211000     -0.888998000
H       -0.353837000     -2.543333000     -0.585571000
H        0.083460000     -1.376898000     -1.842433000
