# Supplementary material for: Coupled Rotary Motion in Molecular Motors
Source: J Am Chem Soc. 2024 Feb 13;146(8):5634–42. doi: 10.1021/jacs.3c14430 (PMC10910502; doi:10.1021/jacs.3c14430)
Supplement: Supplementary file 2 — ja3c14430_si_002.zip [file ja3c14430_si_002.zip › TS8.xyz]

60
C30N2H25O2F
C        1.397901000      2.809445000      0.612182000
C        0.621863000      2.440115000      1.704404000
C       -0.184141000      1.299346000      1.661761000
C       -0.085407000      0.503698000      0.509108000
C        1.010440000      0.691374000     -0.409099000
C        1.605023000      1.960221000     -0.482564000
C       -0.908611000     -0.599252000      0.057441000
C       -0.062795000     -1.334948000     -0.989985000
C        1.309076000     -0.664505000     -0.890538000
C        2.506278000     -1.342418000     -0.921944000
C       -2.262931000     -0.728431000      0.218425000
C        3.861868000     -0.970538000     -1.323372000
C        4.698615000     -2.093336000     -1.107122000
N        3.972365000     -3.115322000     -0.524441000
C        2.669823000     -2.714302000     -0.276008000
C       -3.056369000     -1.967231000     -0.116988000
N       -4.355641000     -1.715654000      0.294149000
C       -4.505350000     -0.396120000      0.697156000
C       -3.248809000      0.249412000      0.675679000
C        4.418894000      0.127755000     -1.973134000
C        5.770276000      0.130022000     -2.320021000
C        6.576712000     -0.974945000     -2.054862000
C        6.040777000     -2.114676000     -1.452958000
C       -5.685368000      0.265547000      0.997493000
C       -5.612608000      1.638903000      1.244746000
C       -4.397973000      2.316646000      1.152851000
C       -3.217121000      1.630243000      0.863874000
C       -5.447682000     -2.657970000      0.146911000
C        4.564959000     -4.308851000      0.050477000
O        1.938700000     -3.301452000      0.510121000
O       -2.693574000     -3.029184000     -0.607565000
C       -0.595257000     -1.030529000     -2.400745000
C        2.239384000      2.537599000     -1.719026000
C       -1.015270000      0.925262000      2.854001000
H        1.879345000      3.785053000      0.605323000
H        0.588384000      3.079838000      2.582980000
H        3.818622000      0.984069000     -2.222270000
H        6.190850000      1.003575000     -2.809007000
H        7.627714000     -0.959705000     -2.329069000
H        6.654390000     -2.989920000     -1.265060000
H       -6.636720000     -0.256819000      1.014051000
H       -6.520120000      2.184890000      1.486284000
H       -4.364804000      3.390691000      1.308480000
H       -2.289010000      2.183550000      0.772973000
H       -5.028579000     -3.619125000     -0.155950000
H       -5.977441000     -2.775801000      1.098325000
H       -6.158119000     -2.316846000     -0.616450000
H        5.095825000     -4.875563000     -0.721702000
H        5.269896000     -4.048936000      0.850138000
H        3.763325000     -4.923128000      0.463060000
H       -1.587065000     -1.480916000     -2.496865000
H       -0.668467000      0.047575000     -2.564877000
H        0.080473000     -1.464692000     -3.144045000
H        2.173780000      1.855954000     -2.568375000
H        1.674152000      3.437555000     -1.988188000
H        3.276527000      2.851179000     -1.564771000
H       -1.396383000     -0.095199000      2.781596000
H       -0.396567000      1.008105000      3.753976000
H       -1.873081000      1.594798000      2.984618000
F       -0.039857000     -2.707602000     -0.874527000
