# Supplementary material for: Coupled Rotary Motion in Molecular Motors
Source: J Am Chem Soc. 2024 Feb 13;146(8):5634–42. doi: 10.1021/jacs.3c14430 (PMC10910502; doi:10.1021/jacs.3c14430)
Supplement: Supplementary file 2 — ja3c14430_si_002.zip [file ja3c14430_si_002.zip › ZmZm.xyz]

60
C30N2H25O2F
C       -0,559823000      3,862441000     -0,361518000
C        0,821957000      3,844516000     -0,219372000
C        1,557283000      2,654948000     -0,195803000
C        0,812067000      1,461565000     -0,219067000
C       -0,611969000      1,479778000     -0,367357000
C       -1,315219000      2,692471000     -0,492684000
C        1,288470000      0,108791000     -0,383900000
C        0,150526000     -0,708410000     -1,034798000
C       -1,077654000      0,139259000     -0,633773000
C       -2,341934000     -0,347086000     -0,441327000
C        2,470758000     -0,408551000      0,069425000
C       -3,335093000      0,087515000      0,527472000
C       -4,475210000     -0,726521000      0,358962000
N       -4,262583000     -1,604956000     -0,698222000
C       -2,988922000     -1,460711000     -1,217194000
C        3,235380000     -1,545176000     -0,550248000
N        4,362028000     -1,725119000      0,230930000
C        4,371427000     -0,844111000      1,307202000
C        3,248071000      0,005884000      1,226616000
C       -3,282199000      0,958636000      1,612580000
C       -4,383734000      1,054063000      2,464128000
C       -5,521458000      0,276082000      2,245885000
C       -5,578516000     -0,641419000      1,192090000
C        5,273901000     -0,785361000      2,356742000
C        5,023017000      0,142727000      3,371957000
C        3,890561000      0,957098000      3,340726000
C        2,993759000      0,888340000      2,273712000
C        5,407118000     -2,690210000     -0,051419000
C       -5,249869000     -2,536447000     -1,209373000
O       -2,570850000     -2,065428000     -2,200734000
O        3,019501000     -2,141699000     -1,601863000
C        0,084420000     -2,150369000     -0,587608000
C       -2,757909000      2,807712000     -0,878572000
C        3,050834000      2,731296000     -0,278693000
H       -1,064887000      4,820883000     -0,454530000
H        1,360167000      4,789226000     -0,205192000
H       -2,395770000      1,558753000      1,797455000
H       -4,353809000      1,742487000      3,303103000
H       -6,373260000      0,369478000      2,913442000
H       -6,449746000     -1,272205000      1,045680000
H        6,136383000     -1,443095000      2,401700000
H        5,715503000      0,215798000      4,205650000
H        3,704224000      1,653339000      4,152666000
H        2,108425000      1,517834000      2,265191000
H        6,368748000     -2,183990000     -0,193617000
H        5,500118000     -3,406970000      0,772712000
H        5,140143000     -3,223664000     -0,965432000
H       -6,146961000     -2,000967000     -1,540444000
H       -4,809904000     -3,064814000     -2,057027000
H       -5,531740000     -3,260838000     -0,436431000
H        0,997300000     -2,673125000     -0,866731000
H       -0,030350000     -2,180859000      0,500162000
H       -0,764098000     -2,649992000     -1,051252000
H       -3,071746000      1,971741000     -1,510787000
H       -3,419680000      2,805619000     -0,003896000
H       -2,920095000      3,745058000     -1,417463000
H        3,343346000      3,655869000     -0,783724000
H        3,466445000      1,878021000     -0,822507000
H        3,518508000      2,730657000      0,713354000
F        0,301935000     -0,647874000     -2,448374000
