# Supplementary material for: Coupled Rotary Motion in Molecular Motors
Source: J Am Chem Soc. 2024 Feb 13;146(8):5634–42. doi: 10.1021/jacs.3c14430 (PMC10910502; doi:10.1021/jacs.3c14430)
Supplement: Supplementary file 2 — ja3c14430_si_002.zip [file ja3c14430_si_002.zip › ZmZs.xyz]

60
C30N2H25O2F
C       -0,511515000      3,592164000     -0,307234000
C        0,582854000      3,593156000      0,552871000
C        1,224634000      2,407063000      0,927114000
C        0,665445000      1,219479000      0,433392000
C       -0,637160000      1,217010000     -0,155920000
C       -1,160037000      2,410981000     -0,685580000
C        1,183087000     -0,129469000      0,425971000
C       -0,010577000     -1,071034000      0,277745000
C       -1,160320000     -0,129462000     -0,146916000
C       -2,479074000     -0,506949000     -0,184968000
C        2,489611000     -0,509067000      0,289022000
C       -3,680079000      0,269892000      0,094866000
C       -4,790865000     -0,581441000     -0,100775000
N       -4,348878000     -1,830456000     -0,514626000
C       -2,965077000     -1,899237000     -0,499133000
C        3,015694000     -1,900148000      0,537749000
N        4,382666000     -1,837578000      0,331937000
C        4,763659000     -0,585763000     -0,133386000
C        3,640064000      0,269664000     -0,159932000
C       -3,895939000      1,509275000      0,696115000
C       -5,197390000      1,910660000      1,000824000
C       -6,282818000      1,080631000      0,722041000
C       -6,090815000     -0,193799000      0,181520000
C        6,013793000     -0,196812000     -0,586987000
C        6,135577000      1,087289000     -1,124672000
C        5,026830000      1,925990000     -1,230608000
C        3,777488000      1,521351000     -0,757421000
C        5,279081000     -2,967643000      0,480484000
C       -5,214308000     -2,963189000     -0,780699000
O       -2,328800000     -2,910394000     -0,773123000
O        2,432313000     -2,904815000      0,930012000
C       -0,364617000     -1,779978000      1,577913000
C       -2,273354000      2,469198000     -1,688662000
C        2,403614000      2,451637000      1,852217000
H       -0,895099000      4,539392000     -0,679649000
H        0,985873000      4,541087000      0,901990000
H       -3,062464000      2,158063000      0,944109000
H       -5,362826000      2,881343000      1,458301000
H       -7,290900000      1,414781000      0,950353000
H       -6,928982000     -0,863090000      0,014721000
H        6,863687000     -0,870981000     -0,548859000
H        7,103789000      1,423242000     -1,484730000
H        5,132475000      2,906494000     -1,684828000
H        2,923125000      2,179491000     -0,873414000
H        5,718176000     -3,242783000     -0,486080000
H        6,085278000     -2,726175000      1,182057000
H        4,702239000     -3,809544000      0,867347000
H       -5,916961000     -2,725112000     -1,586728000
H       -4,588129000     -3,804756000     -1,082073000
H       -5,781641000     -3,237261000      0,117168000
H        0,479050000     -2,381261000      1,915021000
H       -0,601047000     -1,024066000      2,333965000
H       -1,241742000     -2,413139000      1,428537000
H       -2,484151000      1,487260000     -2,117406000
H       -3,206600000      2,846593000     -1,254539000
H       -1,987615000      3,155108000     -2,493027000
H        3,307385000      2,810029000      1,345147000
H        2,628378000      1,467524000      2,269356000
H        2,192420000      3,146543000      2,671753000
F        0,281829000     -1,993893000     -0,737182000
