# Supplementary material for: Coupled Rotary Motion in Molecular Motors
Source: J Am Chem Soc. 2024 Feb 13;146(8):5634–42. doi: 10.1021/jacs.3c14430 (PMC10910502; doi:10.1021/jacs.3c14430)
Supplement: Supplementary file 2 — ja3c14430_si_002.zip [file ja3c14430_si_002.zip › ZsZs.xyz]

60
C30N2H25O2F
C        0,694890000      3,503015000     -1,873408000
C       -0,694978000      3,502996000     -1,873498000
C       -1,444419000      2,379381000     -1,507131000
C       -0,714847000      1,273079000     -1,043313000
C        0,714704000      1,273085000     -1,043273000
C        1,444307000      2,379408000     -1,506973000
C       -1,178116000     -0,070153000     -0,766900000
C       -0,000066000     -0,999252000     -1,093935000
C        1,177982000     -0,070152000     -0,766893000
C        2,349285000     -0,473762000     -0,202617000
C       -2,349402000     -0,473780000     -0,202594000
C        3,245739000      0,273457000      0,667839000
C        4,298733000     -0,594338000      1,027813000
N        4,124683000     -1,821420000      0,396354000
C        2,951352000     -1,843743000     -0,339584000
C       -2,951505000     -1,843738000     -0,339634000
N       -4,124793000     -1,821451000      0,396372000
C       -4,298776000     -0,594421000      1,027950000
C       -3,245769000      0,273372000      0,668006000
C        3,151941000      1,514093000      1,291679000
C        4,141172000      1,898102000      2,199452000
C        5,204204000      1,045157000      2,496407000
C        5,290705000     -0,227300000      1,922828000
C       -5,290680000     -0,227445000      1,923065000
C       -5,204090000      1,044941000      2,496789000
C       -4,141023000      1,897862000      2,199890000
C       -3,151860000      1,513913000      1,292017000
C       -5,046562000     -2,936339000      0,495103000
C        5,046416000     -2,936330000      0,495154000
O        2,588298000     -2,787938000     -1,033342000
O       -2,588497000     -2,787887000     -1,033478000
C       -0,000056000     -1,481831000     -2,541090000
C        2,924665000      2,376334000     -1,738760000
C       -2,924739000      2,376264000     -1,739156000
H        1,219725000      4,381934000     -2,240233000
H       -1,219790000      4,381898000     -2,240395000
H        2,315181000      2,175370000      1,087158000
H        4,079184000      2,870177000      2,679083000
H        5,969595000      1,362808000      3,198719000
H        6,096902000     -0,905755000      2,183588000
H       -6,096889000     -0,905898000      2,183796000
H       -5,969429000      1,362547000      3,199177000
H       -4,078952000      2,869872000      2,679641000
H       -2,315058000      2,175159000      1,087562000
H       -4,662597000     -3,749242000     -0,123930000
H       -5,128489000     -3,279026000      1,533355000
H       -6,040709000     -2,645458000      0,136921000
H        6,040570000     -2,645504000      0,136947000
H        5,128339000     -3,278954000      1,533428000
H        4,662422000     -3,749261000     -0,123824000
H       -0,895898000     -2,079842000     -2,718515000
H       -0,000051000     -0,617491000     -3,211719000
H        0,895789000     -2,079840000     -2,718501000
H        3,291756000      1,370389000     -1,961519000
H        3,170151000      3,040690000     -2,571807000
H        3,477297000      2,727396000     -0,858941000
H       -3,477544000      2,727172000     -0,859388000
H       -3,291736000      1,370326000     -1,962110000
H       -3,170126000      3,040716000     -2,572156000
F       -0,000076000     -2,092646000     -0,230918000
